# Supplementary material for: Knockout of PARP2 in T cells leads to spontaneous colitis with distinct segmental characteristics in PARP1-deficient mice
Source: Front Immunol. 2026 May 19;17:1741798. doi: 10.3389/fimmu.2026.1741798 (PMC13226171; doi:10.3389/fimmu.2026.1741798)
Supplement: Supplementary file 2 [file Table1.xlsx]

## Sheet: Sheet1
	Control		T-PARP2 KO		PARP1 KO		DKO
	Proximal	Distal	Proximal	Distal	Proximal	Distal	Proximal	Distal
Inflammatory score	0	0	0	0	0	0	0	4
	0	0	0	0	0	0	2	3
	0	0	0	0	0	0	2	3
	0	0	0	0	0	0	4	3
					0	0	6	1
							3	5
TNFa(ug/ug)	0.505796	0.63614	0.530766	0.594989	0.216677	0.44855	0.34268	0.564479	Red value is excluded as outlier
	0.675234	0.594783	0.21043	0.394759	0.192172	0.572181	0.658472	0.595533
	0.497675	0.884648	0.589403	0.531526	0.178692	0.573091	0.224371	0.798786
	0.54588	0.0158962	0.426017		0.142975	0.615414	0.254088	0.81377
	0.596348	0.545931	0.858934				0.324718	0.477986
	0.519446	0.719426	0.258303				0.706368	0.804681
		0.857081					0.51705
							0.281799
IL17(pg/ug)	0.418413	0.253073	0.7475	0.279634	0.256248	0.263629	0.204701	0.173858	Red value is exluded as outlier
	0.443067	0.28577	0.359065	0.281813	0.147096	0.560953	0.188809	0.218801
	0.443187	0.801034	0.509507	0.482634	0.173033	0.225767	0.166748	0.205759
	0.557254	0.559677	0.512644	0.235839	0.201224	0.626896	0.175275	0.166722
	0.535685	0.122903	1.20073	0.426114			0.174692	0.422144
	0.535953	0.257122	0.481504	0.284983			0.317729	0.32372
		0.123306					0.461617	0.350586
		0.346816					0.359005	0.263065
HNE(O.D.)	0.139791	0.0964164	0.12063	0.112328	0.132794	0.111503	0.1185	0.11083	Red values are excluded due to inhomogenous staining
	0.102435	0.0941047	0.159601	0.103117	0.150884	0.118333	0.137319	0.101561
	0.127432	0.11014	0.0935847	0.0899849	0.10385	0.0982917	0.142533	0.140146
	0.119476	0.107528	0.0994722	0.0994401	0.12083	0.0977283	0.144669	0.104658
	0.101045	0.0935044	0.116354	0.105921			0.133838
	0.102964	0.0985139	0.114009	0.0953332
NT(O.D.)	0.0835254	0.136437	0.0809158	0.106944	0.0584749	0.0414661	0.0943036	0.0867307
	0.0921273	0.118262	0.118338	0.11809	0.0484454	0.0477509	0.0998965	0.128647
	0.119835	0.0856278	0.108823	0.10382	0.0715017	0.0752263	0.0978584	0.074425
	0.125232	0.0751676	0.110213	0.121138	0.0371221	0.0737484	0.102539	0.0930632
	0.100718	0.104352		0.0960869	0.0958405	0.0656858	0.114012	0.0863274
		0.0980483		0.083253			0.0923084	0.104359
iNOS(O.D.)	0.182644	0.267328	0.192855	0.186139	0.125221	0.138696	0.175672	0.202309
	0.213324	0.323471	0.209125	0.279779	0.114146	0.199434	0.175777	0.200696	Red values are excluded as outlier
	0.276377	0.219225	0.182347	0.16381	0.179925	0.14224	0.159476	0.220429
			0.247153	0.274886	0.126016	0.132997	0.162451	0.230223
			0.191921		0.126821	0.124008	0.203246
CD3(cell/HPF)	46.2726	23.4216	42.1332	55.9917	33.877	21.5	54.1772	40.2439
	46.0168	35.9538	36.2168	13.6	44.7674	47.4696	71.1378	100.308
	37.3066	30.4608	29.595	20.2417	60.5	56.2687	87.3658	67.7618
			51.3714	33.2948		43.2088	92.8
			39.5664	45.0128
Tbet(cell/mm3)	82.218	78.6667	109.81	92.4499	235.294	107.527	209.985	487.057
	210.156	124.611	204.719	69.3069	269.488	56.3725	200	137.485
	213.695	129.298	33.046	131.376	158.301	64.9039	427.822	544.419
	187.037	114.391	77.147	38.2696	139.535	131.3	539.377	317.347
	122.754	78.2967	59.6394	31.7613	58.2011		666.055
			87.26		120.956		217.573
Foxp3(cell/mm3)	57.6565	31.339	32.5836	51.4151	57.1221	31.6526	33.8255	45.4725
	53.6727	49.5339	41.8647	35.4976	80.5845	95.8965	25.0822	21.8579	Red values are excluded as outlier
	39.0625	42.1712	49.1687	32.3809	115.22	44.712	53.7634	13.3741
	56.0376	23.678	42.5952	37.6754	63.023	30.0711	96.5882	113.59
	52.3732	48.7206	58.7156	38.4072	78.5219	27.1694
	57.154	29.417	38.8548	26.0452
			19.1972	49.1441
PARP2 (log PARP2/Actin)	-0.113592	-0.101384	0.0916252	0.161352	-0.418974	-0.0264511	-1.83323	0.150005
	0.349012	0.209555	0.187213	0.204158	-0.561773	-0.0640823	-0.600312	-0.599516
	-1.52289	0.176756	0.0434073	0.0667006	-0.115845	-0.170775	0.200904	-0.0933537
					-0.152478	-0.0350665	0.179724	-0.079254
MAPK (log MAPK/Actin)	-0.263815	0.0258458	-0.229543	0.122834	-0.265459	0.142871	-0.174777	0.0267583
	-0.162592	-0.0668539	-0.293099	0.0690391	-0.53516	-0.00962224	-0.222199	0.239282	Red values are excluded as outlier
	-0.0674908	-0.607143	-0.121381	0.00305587	-1.14714	0.107842	-0.22751	0.0588208
		-0.15323	-0.361366	0.146242	-0.482512		-0.147901	0.168399
		-0.180017	-1.06866	0.0499863			-0.00223085	0.170161
		0.10732	-0.707329	0.220866			-0.370372	-0.0705816
				0.0538791			-0.658019	0.069368
							-1.01099
pMAPK (log pMAPK/MAPK)	-2.33548	0.123882	-2.44638	-0.0399355	-0.849902	-0.146728	-0.532749	0.249257
	-1.66985	-0.762794	-1.70204	-0.297102	-0.924727	-0.190255	-0.650031	-0.49017	Red values are excluded as outlier
	-1.47931	0.15567	-0.937148	-0.358585	-0.518704	-0.265945	-0.937833	-0.273063	the exluded pMAPK is due to the corresponding MAPK exlucion
		-0.0476972	-1.26865	-0.282234	-0.130344		-0.246447	-0.297098
		0.0428688	-0.0996264	-0.0360702			-1.07927	-0.287084
		-0.138143	-1.06928	0.0593694			-0.438659	0.0437985
				-0.236221			0.0305414	-0.0907341
ERK (log ERK/Actin)	0.873122	-0.556724	0.402056	-0.27727	0.0847942	-0.297061	0.058638	-0.317587
	0.625125	-0.451518	0.120895	0.166526	0.173383	-0.200194	-0.139206	-0.0245776	Red values are excluded as outlier
	0.770714	-1.011	-0.0700972	-0.503025	0.189201	-0.190041	-0.025116	0.151728
		-0.221111	0.857388	-0.0236564	0.167286		-0.136973	-0.221708
		-0.322982	0.600932	-0.327602			-0.11368	-0.14962
		-0.330113	0.488605	-0.0640889			0.0646137	-0.489102
				-0.360688			0.145073	-0.168556
							0.271569
pERK (log pERK/ERK)	-2.88392	0.171075	-2.92455	0.13724	-1.00389	0.358655	-1.02574	0.449935
	-3.38473	0.0142449	-0.786985	-0.767295	-0.39944	-0.0812249	-0.0919635	-0.983486	Red values are excluded as outlier
	-2.61076	0.608	-0.235792	-0.168207	-0.710912	0.233922	-0.865818	-1.4786	the bold exluded pERK is due to the corresponding ERK exlucion
		0.230909	-2.53213	-0.925547	-0.315908		0.095558	-0.281953
		0.294228	-2.90125	0.0171791			-1.70799	-0.225701
		0.473461	-2.36953	0.280751			0.181047	0.56412
				0.0936523			-0.1427	0.287938
							-0.372418
NF-κB (log NF-κB/Actin)	-1.17431	-0.647549	-0.461982	-1.04353	-0.228874	-0.736978	-1.40997	-0.480666
	-1.22119	-1.13005	-1.04057	-0.727925	-1.14328	-1.46961	-0.365508	-1.04618	Red values are excluded as outlier
	-0.807155	-3.52297	-1.01057	-1.5554	-0.498659	-0.762139	-1.23376	-1.09665
		-0.560711	-0.408869	-2.20775	-0.287332		-0.236754	-0.812945
		-0.760313	-0.859136	-1.9805			0.162061	-1.45546
		-0.366355	-1.53325	-1.32836			0.0632981	-1.95647
				-0.926347			-0.677039	-2.30038
							-1.23964
E-cadherin (log E-cadherin/Actin)	-0.993395	-0.790485	-0.207789	-0.8041	-0.446241	-0.749824	-1.08984	-0.418847
	-0.205511	-0.450997	-1.70792	-0.862013	-0.857125	-1.05257	-0.375657	-0.995249	Red values are excluded as outlier
	0.251345	-0.687823	-0.911137	-1.07676	-0.409742	-0.613323	-0.4027	-2.67778	The bold value is exluded as the other antigens detected were not successful
		-0.22614	0.311586	-1.28483	0.0712821		-0.0413342	-0.972243
		-0.360514	0.123197	-0.942714			0.0926813	-0.886391
		-0.00322573	-0.889986	-0.58956			-0.311322	-0.48254
				-0.586197			-0.251432	-0.121076
							-0.634761
total Caspase 3 (log Caspase3/Actin)	0.161368	-0.508638	0.113943	-0.173925	0.09691	-0.585027	0.064458	-0.167491	The samples of both segments were set to same concentration for the comparison
	0.269513	0.206826	0.0863598	-0.39794	0.00860017	-0.283997	0.313867	-0.154902
	-0.275724	-0.443697	0.247973	-0.200659	0.0128372	-0.455932	0.193125	-0.167491
	-0.124939	-0.508638	0.330414	-0.207608	0.0934217	-0.387216	-0.251812	-0.585027
	-0.207608	-0.251812	0.30103	-0.0555173			-0.113509	-0.251812
							-0.0555173
cleaved caspase 3 (log total Caspase 3 / cleaved Caspase 3 )	-1.09691	-0.568636	-1.09691	-1.22185	-1.1549	-0.958607	-0.408935	-0.638272	Red values are excluded as outlier
	-0.69897	-1.39794	-0.585027	-1.1549	-1.04576	-1.1549	-0.455932	-0.886057
	-2	-1.39794	-1.09691	-1.22185	-0.49485	-0.744727	-0.522879	-0.657577
	-1.69897	-1.09691	-0.677781	-1.39794	-1.09691	-1.09691	-0.638272	-1
	-1.69897	-1.39794	-0.387216	-1.39794			-0.585027	-1.30103
							-1.52288
Mean cryptal enterocytes count	35.75	32.8	29.2	34	19.5	33.8333	25	54.8
	22.8	29.5	32.8	35.4	27.6667	34	30.6	57.4
	22.6	29.25	27.2	34.6	25.5	39	34.4	44.8
	24	28.3333	24.8	26.4	24.4	31.8	33.2	58.6
			22.8		25.1667	32	25.3333	48.25
			24.5
Ki-67 (+) cells ratio in distal segment	/	0.204137	/	0.231926	/	0.232423	/	0.31831
		0.24046		0.219118		0.212236		0.305349
		0.250952		0.243352		0.294634		0.334707
						0.276584		0.443409
