# Supplementary material for: Knockout of PARP2 in T cells leads to spontaneous colitis with distinct segmental characteristics in PARP1-deficient mice
Source: Front Immunol. 2026 May 19;17:1741798. doi: 10.3389/fimmu.2026.1741798 (PMC13226171; doi:10.3389/fimmu.2026.1741798)
Supplement: Supplementary file 3 [file Table2.xlsx]

## Sheet: Sheet1
	Control		T-PARP2 KO		PARP1 KO		DKO
	Proximal	Distal	Proximal	Distal	Proximal	Distal	Proximal	Distal
Ly6G(+) cells / mm2	0.50184	12.5341	4.60594	0	4.60594	1.85759	42.7767	492.198
	1.80424	43.6162	0	5.70207	0	0.704225	93.5484	48.7805
	1.89304	8.62069	0.384025	2.70636	0.384025	0	74.856	234.375
	0.616143	3.77359	0.477099	0	0.477099	1.71527	72.4522	112.228
	0.639795	1.3708	0.479616	0.892061	0.479616
log(Occludin/Actin)	-0.72991	-0.55742	-0.47257	0.051498	-2.10289	-1.56131	-1.72057	-1.23742
	-0.29242	-1.13774	-1.18088	-1.02362	-1.02457	-1.52866	-0.9056	-0.20998
	-0.50038	-0.15424	-0.29106	-1.14181	-1.43863	-1.64591	-1.99205	-0.5616
					-1.68104		-1.95328	-1.23523
log(claudin-2/Actin)	-1.68848	-2.46271	-1.13531	-1.6628	-1.57687	-2.06952	-0.83047	-1.15162
	-1.26079	-1.09321	-1.03514	-1.30101	-1.28415	-1.31814	-0.84484	-0.98983
	-1.38152	-1.61401	-1.13069	-1.58263	-1.24004	-1.6797	-0.98104	-1.36255
					-1.2023		-1.04736	-1.4272
